# Supplementary material for: Human glycogenins maintain glucose homeostasis by regulating glycogen metabolism
Source: Nat Commun. 2025 Jul 16;16:6556. doi: 10.1038/s41467-025-61862-3 (PMC12267440; doi:10.1038/s41467-025-61862-3)
Supplement: Supplementary file 4 — Source Data [file 41467_2025_61862_MOESM4_ESM.xlsx]

## Sheet: Fig. 1b
Fig.1b	GYG1 and GYG2 expression in hESCs

## Sheet: Fig. 1e
Fig. 1e	GYG1 and GYG2 expression in GYG1 KO and GYG2 KO hESCs

## Sheet: Fig. 1f
Fig.1f	GYG1 and GYG2 expression in GYG1 KO and DKO hESCs

## Sheet: Fig.1h
Fig.1h	Glycogen content in indicated hESCs lines
	ESC glycogen content
	final	WT	GYG1 KO	GYG2 KO	DKO
	1st	37.9398	4.49625	65.6083	65.1748
	2nd	38.0301	9.48873	57.7659	64.4065
	3rd	37.0977	11.203	63.1217	63.0618
	AVG	37.689	8.396	62.165	64.214
	SD	0.514	3.484	4.008	1.069
	n = 3 biological replicates
	P values are calculated by one-way ANOVA

## Sheet: Fig.2a
Fig.2a	Overexpressed GYG2-flag in WT and DKO hESCs

## Sheet: Fig.2c
Fig.2c	Glycogen content in indicated hESCs lines
	GYG2 OE glycogen content
	final	WT	WTOE:GYG2	DKOOE:GYG2
	1st	22.5708	4.66769	4.28352
	2nd	30.2219	4.66769	3.32309
	3rd	34.0569	6.20438	3.51518
	AVG	28.9498	5.17992	3.70726
	SD	5.84775	0.887208	0.508212
	n = 3 biological replicates
	P values are calculated by one-way ANOVA

## Sheet: Fig.2d
Fig.2d	pGS, GS, GYG2 level in indicated cell lines

## Sheet: Fig.2e
Fig.2e	Quantification pGS, pGS/GS level of indicated cell lines
	pGS	WT	GYG1 KO	GYG2 KO	DKO	DKOOE:GYG2
	1st	1	1.9841	0.9805	0.89791	1.78747
	2nd	1	2.31104	1.09116	1.07986	4.43095
	3rd	1	2.15638	0.877288	1.09941	3.47409
	4th	1	1.91106	0.812238	0.594545	1.86039
	5th	1	1.78278	0.712493	1.08941	2.35813
	AVG	1	2.02907	0.894735	0.952226	2.78221
	SD	0	0.207557	0.14685	0.216597	1.14194
	pGS/GS	WT	GYG1 KO	GYG2 KO	DKO	DKOOE:GYG2
	1st	1	1.84558	1.04688	0.958383	1.32643
	2nd	1	1.72169	0.91832	1.75609	1.68131
	3rd	1	1.91611	1.26375	1.44739	1.27444
	4th	1	1.9166	1.40637	1.74068	3.1592
	5th	1	1.78834	1.13072	1.7722	2.47697
	AVG	1	1.83766	1.15321	1.53495	1.98367
	SD	0	0.0841573	0.189272	0.349145	0.814188
	n = 5 biological replicates
	P values are calculated by one-way ANOVA

## Sheet: Fig.2g
Fig. 2g	pGS, GS level in indicated cell lines
							Quantification results
							pGS/GS	WT	GYG1 KO	GYG2 KO	GYG1 KOKO:GYG2 GSD	DKOOE:GYG2
							1st	1	2.02766	1.51782	1.08732	2.52139
							2nd	1	1.77176	0.990497	1.30899	1.9769
							3rd	1	1.98469	1.78097	2.0281	2.02712
							AVG	1	1.92804	1.42976	1.4748	2.17514
							SD	0	0.137032	0.402526	0.491819	0.300914
							n = 3 biological replicates
							P values are calculated by one-way ANOVA

## Sheet: Fig.2h
Fig.2h	GS•GYG1 gel filtration
Chrom.1
UV
	mAU
1.00016	-27.5447
1.00033	-27.5445
1.0005	-27.5439
1.00068	-27.5429
1.00085	-27.5425
1.00102	-27.5419
1.0012	-27.5419
1.00137	-27.5419
1.00154	-27.5421
1.00171	-27.5432
1.00188	-27.5442
1.00206	-27.5451
1.00223	-27.5454
1.0024	-27.5449
1.00257	-27.5451
1.00275	-27.5452
1.00292	-27.5444
1.00309	-27.5444
1.00327	-27.5455
1.00344	-27.5457
1.00361	-27.5458
1.00378	-27.5451
1.00396	-27.5451
1.00413	-27.5456
1.0043	-27.5454
1.00447	-27.5448
1.00465	-27.5434
1.00482	-27.5433
1.00499	-27.5439
1.00516	-27.5437
1.00534	-27.5438
1.00551	-27.5445
1.00568	-27.5451
1.00585	-27.5452
1.00603	-27.545
1.0062	-27.5446
1.00637	-27.5452
1.00654	-27.5446
1.00672	-27.5451
1.00689	-27.5458
1.00706	-27.5462
1.00724	-27.547
1.00741	-27.5468
1.00758	-27.5466
1.00775	-27.5463
1.00792	-27.5463
1.0081	-27.5462
1.00827	-27.5461
1.00844	-27.5464
1.00862	-27.546
1.00879	-27.546
1.00896	-27.5461
1.00913	-27.5455
1.0093	-27.5463
1.00948	-27.5476
1.00965	-27.5461
1.00982	-27.5479
1.01	-27.5471
1.01017	-27.5473
1.01034	-27.5471
1.01051	-27.546
1.01069	-27.5456
1.01086	-27.5455
1.01103	-27.5452
1.0112	-27.545
1.01138	-27.5443
1.01155	-27.5447
1.01172	-27.5448
1.01189	-27.5437
1.01207	-27.5435
1.01224	-27.5429
1.01241	-27.5435
1.01258	-27.5427
1.01276	-27.5424
1.01293	-27.542
1.0131	-27.542
1.01327	-27.5422
1.01345	-27.5427
1.01362	-27.5432
1.01379	-27.5431
1.01397	-27.5436
1.01414	-27.5442
1.01431	-27.5443
1.01448	-27.5439
1.01466	-27.5445
1.01483	-27.5452
1.015	-27.5451
1.01517	-27.5449
1.01534	-27.5443
1.01552	-27.5438
1.01569	-27.5433
1.01586	-27.5431
1.01604	-27.5432
1.01621	-27.5427
1.01638	-27.5423
1.01655	-27.5424
1.01673	-27.5424
1.0169	-27.5424
1.01707	-27.5422
1.01724	-27.5416
1.01742	-27.5415
1.01759	-27.5416
1.01776	-27.5427
1.01793	-27.5433
1.01811	-27.5427
1.01828	-27.5424
1.01845	-27.5426
1.01862	-27.542
1.0188	-27.5421
1.01897	-27.5413
1.01914	-27.5416
1.01931	-27.5415
1.01949	-27.5414
1.01966	-27.5416
1.01983	-27.5425
1.02	-27.5433
1.02018	-27.5429
1.02035	-27.5429
1.02052	-27.5431
1.02069	-27.5439
1.02087	-27.5446
1.02104	-27.5445
1.02121	-27.5445
1.02138	-27.5449
1.02156	-27.5447
1.02173	-27.5439
1.0219	-27.5447
1.02208	-27.5445
1.02225	-27.5441
1.02242	-27.5432
1.02259	-27.5436
1.02276	-27.5436
1.02294	-27.5428
1.02311	-27.5439
1.02328	-27.5433
1.02346	-27.5415
1.02363	-27.5417
1.0238	-27.5414
1.02397	-27.5412
1.02415	-27.5417
1.02432	-27.5422
1.02449	-27.542
1.02466	-27.5413
1.02484	-27.5414
1.02501	-27.5417
1.02518	-27.5415
1.02535	-27.541
1.02553	-27.541
1.0257	-27.541
1.02587	-27.5411
1.02604	-27.5418
1.02622	-27.542
1.02639	-27.5423
1.02656	-27.5421
1.02673	-27.5421
1.02691	-27.542
1.02708	-27.5418
1.02725	-27.5421
1.02743	-27.5421
1.0276	-27.5424
1.02777	-27.5427
1.02794	-27.5429
1.02811	-27.5427
1.02829	-27.5426
1.02846	-27.5426
1.02863	-27.5418
1.0288	-27.5414
1.02898	-27.5412
1.02915	-27.5405
1.02932	-27.5399
1.0295	-27.5392
1.02967	-27.5389
1.02984	-27.5388
1.03001	-27.539
1.03019	-27.539
1.03036	-27.539
1.03053	-27.5389
1.0307	-27.5384
1.03088	-27.5386
1.03105	-27.5396
1.03122	-27.54
1.03139	-27.5392
1.03157	-27.539
1.03174	-27.5389
1.03191	-27.5385
1.03208	-27.5392
1.03226	-27.5391
1.03243	-27.539
1.0326	-27.5394
1.03277	-27.5394
1.03295	-27.5389
1.03312	-27.5392
1.03329	-27.5405
1.03346	-27.5418
1.03364	-27.5419
1.03381	-27.5432
1.03398	-27.544
1.03415	-27.5443
1.03433	-27.5438
1.0345	-27.5433
1.03467	-27.543
1.03485	-27.5424
1.03502	-27.5428
1.03519	-27.5414
1.03536	-27.542
1.03554	-27.5424
1.03571	-27.5424
1.03588	-27.5427
1.03605	-27.5438
1.03622	-27.5437
1.0364	-27.5437
1.03657	-27.544
1.03674	-27.5441
1.03692	-27.5441
1.03709	-27.5441
1.03726	-27.5441
1.03743	-27.5447
1.03761	-27.545
1.03778	-27.545
1.03795	-27.546
1.03812	-27.5479
1.0383	-27.5488
1.03847	-27.5485
1.03864	-27.548
1.03881	-27.5481
1.03899	-27.5491
1.03916	-27.5498
1.03933	-27.5503
1.0395	-27.5506
1.03968	-27.5504
1.03985	-27.5498
1.04002	-27.5494
1.04019	-27.5496
1.04037	-27.5499
1.04054	-27.5507
1.04071	-27.5513
1.04089	-27.5512
1.04106	-27.5517
1.04123	-27.5518
1.0414	-27.5513
1.04157	-27.5517
1.04175	-27.5514
1.04192	-27.551
1.04209	-27.5505
1.04226	-27.5502
1.04244	-27.5495
1.04261	-27.549
1.04278	-27.5486
1.04296	-27.5491
1.04313	-27.5491
1.0433	-27.5504
1.04347	-27.5504
1.04365	-27.5505
1.04382	-27.5503
1.04399	-27.5511
1.04416	-27.551
1.04434	-27.5505
1.04451	-27.5514
1.04468	-27.5511
1.04485	-27.5502
1.04503	-27.5503
1.0452	-27.5506
1.04537	-27.5505
1.04554	-27.5509
1.04572	-27.5517
1.04589	-27.5518
1.04606	-27.5513
1.04623	-27.5507
1.04641	-27.5515
1.04658	-27.5521
1.04675	-27.5512
1.04692	-27.5501
1.0471	-27.5494
1.04727	-27.5493
1.04744	-27.5494
1.04761	-27.5492
1.04779	-27.549
1.04796	-27.5485
1.04813	-27.5479
1.04831	-27.5479
1.04848	-27.5474
1.04865	-27.5483
1.04882	-27.5483
1.04899	-27.5485
1.04917	-27.5485
1.04934	-27.5491
1.04951	-27.5489
1.04968	-27.5484
1.04986	-27.5484
1.05003	-27.5479
1.0502	-27.5489
1.05038	-27.5491
1.05055	-27.5501
1.05072	-27.5501
1.05089	-27.5502
1.05107	-27.5498
1.05124	-27.5496
1.05141	-27.5496
1.05158	-27.5496
1.05176	-27.5502
1.05193	-27.5498
1.0521	-27.5496
1.05227	-27.5492
1.05245	-27.5498
1.05262	-27.5504
1.05279	-27.5495
1.05296	-27.5488
1.05314	-27.549
1.05331	-27.549
1.05348	-27.5492
1.05365	-27.5498
1.05383	-27.5502
1.054	-27.5499
1.05417	-27.5497
1.05435	-27.5497
1.05452	-27.5489
1.05469	-27.548
1.05486	-27.5481
1.05503	-27.5484
1.05521	-27.548
1.05538	-27.547
1.05555	-27.5466
1.05573	-27.5463
1.0559	-27.5461
1.05607	-27.5463
1.05624	-27.5469
1.05642	-27.5477
1.05659	-27.548
1.05676	-27.5487
1.05693	-27.5487
1.05711	-27.5486
1.05728	-27.5479
1.05745	-27.5479
1.05762	-27.5477
1.0578	-27.5471
1.05797	-27.5464
1.05814	-27.5459
1.05831	-27.5459
1.05849	-27.5464
1.05866	-27.5468
1.05883	-27.5471
1.059	-27.5472
1.05918	-27.5463
1.05935	-27.5457
1.05952	-27.5465
1.05969	-27.546
1.05987	-27.5463
1.06004	-27.5469
1.06021	-27.5468
1.06038	-27.5456
1.06056	-27.546
1.06073	-27.5468
1.0609	-27.5464
1.06107	-27.5471
1.06125	-27.5471
1.06142	-27.5477
1.06159	-27.5482
1.06177	-27.5476
1.06194	-27.5471
1.06211	-27.5466
1.06228	-27.5462
1.06245	-27.5455
1.06263	-27.5457
1.0628	-27.546
1.06297	-27.5459
1.06315	-27.5464
1.06332	-27.548
1.06349	-27.5487
1.06366	-27.5486
1.06384	-27.5494
1.06401	-27.5497
1.06418	-27.5501
1.06435	-27.55
1.06453	-27.5501
1.0647	-27.5495
1.06487	-27.5493
1.06504	-27.5488
1.06522	-27.5487
1.06539	-27.5491
1.06556	-27.5489
1.06573	-27.5486
1.06591	-27.549
1.06608	-27.5492
1.06625	-27.5496
1.06642	-27.5497
1.0666	-27.5498
1.06677	-27.5502
1.06694	-27.551
1.06711	-27.5512
1.06729	-27.5514
1.06746	-27.5514
1.06763	-27.5512
1.0678	-27.5513
1.06798	-27.5515
1.06815	-27.5518
1.06832	-27.5519
1.06849	-27.5508
1.06867	-27.5507
1.06884	-27.5506
1.06901	-27.551
1.06919	-27.5513
1.06936	-27.5511
1.06953	-27.5511
1.0697	-27.5505
1.06987	-27.5503
1.07005	-27.5507
1.07022	-27.5505
1.07039	-27.5499
1.07057	-27.55
1.07074	-27.5508
1.07091	-27.5514
1.07108	-27.5509
1.07126	-27.5507
1.07143	-27.5508
1.0716	-27.5513
1.07177	-27.551
1.07195	-27.5501
1.07212	-27.5494
1.07229	-27.5491
1.07246	-27.549
1.07264	-27.5486
1.07281	-27.5483
1.07298	-27.5482
1.07315	-27.5482
1.07333	-27.5478
1.0735	-27.5477
1.07367	-27.548
1.07384	-27.5479
1.07402	-27.5477
1.07419	-27.548
1.07436	-27.5483
1.07454	-27.548
1.07471	-27.5481
1.07488	-27.5481
1.07505	-27.5482
1.07523	-27.5486
1.0754	-27.549
1.07557	-27.5487
1.07574	-27.5482
1.07591	-27.5481
1.07609	-27.5472
1.07626	-27.5472
1.07643	-27.5469
1.07661	-27.5474
1.07678	-27.5476
1.07695	-27.5471
1.07712	-27.5475
1.0773	-27.5482
1.07747	-27.5477
1.07764	-27.5474
1.07781	-27.5475
1.07799	-27.547
1.07816	-27.5466
1.07833	-27.5463
1.0785	-27.5461
1.07868	-27.5453
1.07885	-27.5453
1.07902	-27.5451
1.07919	-27.5458
1.07937	-27.5461
1.07954	-27.5457
1.07971	-27.5465
1.07988	-27.5474
1.08006	-27.5471
1.08023	-27.5467
1.0804	-27.5458
1.08057	-27.5464
1.08075	-27.5461
1.08092	-27.5468
1.08109	-27.5461
1.08126	-27.5462
1.08144	-27.5463
1.08161	-27.5458
1.08178	-27.5456
1.08196	-27.5459
1.08213	-27.5468
1.0823	-27.5471
1.08247	-27.547
1.08265	-27.5474
1.08282	-27.5464
1.08299	-27.5459
1.08316	-27.546
1.08333	-27.546
1.08351	-27.5463
1.08368	-27.5462
1.08385	-27.5463
1.08403	-27.5461
1.0842	-27.5456
1.08437	-27.5456
1.08454	-27.5461
1.08472	-27.5468
1.08489	-27.5473
1.08506	-27.5478
1.08523	-27.5473
1.08541	-27.5466
1.08558	-27.5464
1.08575	-27.5462
1.08592	-27.5459
1.0861	-27.5457
1.08627	-27.5455
1.08644	-27.5454
1.08661	-27.5453
1.08679	-27.5453
1.08696	-27.5454
1.08713	-27.5454
1.0873	-27.5455
1.08748	-27.5454
1.08765	-27.5451
1.08782	-27.5448
1.088	-27.5442
1.08817	-27.5439
1.08834	-27.5437
1.08851	-27.5428
1.08868	-27.5426
1.08886	-27.5425
1.08903	-27.5423
1.0892	-27.5419
1.08937	-27.5418
1.08955	-27.5419
1.08972	-27.5428
1.08989	-27.541
1.09007	-27.5412
1.09024	-27.5407
1.09041	-27.5399
1.09058	-27.54
1.09076	-27.5401
1.09093	-27.5394
1.0911	-27.5389
1.09127	-27.5388
1.09145	-27.5387
1.09162	-27.5387
1.09179	-27.5387
1.09196	-27.5387
1.09214	-27.5386
1.09231	-27.5385
1.09248	-27.5385
1.09265	-27.5386
1.09283	-27.5384
1.093	-27.5381
1.09317	-27.5373
1.09334	-27.5367
1.09352	-27.5364
1.09369	-27.5355
1.09386	-27.5344
1.09403	-27.5345
1.09421	-27.5344
1.09438	-27.5343
1.09455	-27.5341
1.09472	-27.5336
1.0949	-27.5335
1.09507	-27.5336
1.09524	-27.5336
1.09542	-27.5335
1.09559	-27.5334
1.09576	-27.5333
1.09593	-27.5335
1.09611	-27.5337
1.09628	-27.5342
1.09645	-27.534
1.09662	-27.5335
1.09679	-27.5335
1.09697	-27.5295
1.09714	-27.5285
1.09731	-27.5282
1.09749	-27.5278
1.09766	-27.5274
1.09783	-27.5269
1.098	-27.5274
1.09818	-27.5278
1.09835	-27.5276
1.09852	-27.5274
1.09869	-27.5271
1.09887	-27.5269
1.09904	-27.5267
1.09921	-27.5267
1.09938	-27.5269
1.09956	-27.5265
1.09973	-27.5264
1.0999	-27.5265
1.10007	-27.5248
1.10025	-27.5235
1.10042	-27.5226
1.10059	-27.5223
1.10076	-27.5219
1.10094	-27.5217
1.10111	-27.5217
1.10128	-27.5217
1.10146	-27.5216
1.10163	-27.5214
1.1018	-27.5213
1.10197	-27.5213
1.10214	-27.5212
1.10232	-27.5208
1.10249	-27.5205
1.10266	-27.5203
1.10284	-27.5199
1.10301	-27.5195
1.10318	-27.5189
1.10335	-27.5166
1.10353	-27.5161
1.1037	-27.5155
1.10387	-27.515
1.10404	-27.5146
1.10422	-27.5141
1.10439	-27.5133
1.10456	-27.5128
1.10473	-27.5125
1.10491	-27.5124
1.10508	-27.5122
1.10525	-27.512
1.10542	-27.5117
1.1056	-27.5116
1.10577	-27.5116
1.10594	-27.5119
1.10611	-27.5119
1.10629	-27.5117
1.10646	-27.5107
1.10663	-27.5086
1.1068	-27.5079
1.10698	-27.5075
1.10715	-27.5077
1.10732	-27.5078
1.10749	-27.5078
1.10767	-27.508
1.10784	-27.5082
1.10801	-27.5082
1.10818	-27.5081
1.10836	-27.5081
1.10853	-27.5079
1.1087	-27.5078
1.10888	-27.5077
1.10905	-27.5076
1.10922	-27.5075
1.10939	-27.5075
1.10956	-27.5077
1.10974	-27.5038
1.10991	-27.5031
1.11008	-27.5032
1.11025	-27.5034
1.11043	-27.5032
1.1106	-27.5029
1.11077	-27.503
1.11095	-27.503
1.11112	-27.5028
1.11129	-27.5023
1.11146	-27.5017
1.11164	-27.5012
1.11181	-27.5008
1.11198	-27.5009
1.11215	-27.501
1.11233	-27.5005
1.1125	-27.4998
1.11267	-27.4992
1.11284	-27.4991
1.11302	-27.4978
1.11319	-27.4972
1.11336	-27.4967
1.11353	-27.496
1.11371	-27.4954
1.11388	-27.495
1.11405	-27.4944
1.11422	-27.4939
1.1144	-27.4937
1.11457	-27.4935
1.11474	-27.4931
1.11492	-27.4926
1.11509	-27.4916
1.11526	-27.4911
1.11543	-27.4911
1.1156	-27.4911
1.11578	-27.4909
1.11595	-27.4905
1.11612	-27.4859
1.1163	-27.4837
1.11647	-27.483
1.11664	-27.4823
1.11681	-27.4818
1.11698	-27.4816
1.11716	-27.4811
1.11733	-27.4806
1.1175	-27.4799
1.11768	-27.4794
1.11785	-27.4789
1.11802	-27.4784
1.11819	-27.4778
1.11837	-27.4774
1.11854	-27.477
1.11871	-27.4769
1.11888	-27.4772
1.11906	-27.4774
1.11923	-27.475
1.1194	-27.4704
1.11957	-27.4702
1.11975	-27.4693
1.11992	-27.4685
1.12009	-27.4682
1.12026	-27.4683
1.12044	-27.4682
1.12061	-27.468
1.12078	-27.4676
1.12095	-27.4672
1.12113	-27.4664
1.1213	-27.4657
1.12147	-27.4654
1.12165	-27.4652
1.12182	-27.465
1.12199	-27.4639
1.12216	-27.4624
1.12234	-27.4608
1.12251	-27.4574
1.12268	-27.4555
1.12285	-27.4545
1.12302	-27.4539
1.1232	-27.4534
1.12337	-27.453
1.12354	-27.4527
1.12372	-27.4523
1.12389	-27.4517
1.12406	-27.4512
1.12423	-27.4508
1.12441	-27.45
1.12458	-27.4485
1.12475	-27.4471
1.12492	-27.4459
1.1251	-27.4456
1.12527	-27.4446
1.12544	-27.443
1.12561	-27.4388
1.12579	-27.4372
1.12596	-27.436
1.12613	-27.4348
1.1263	-27.434
1.12648	-27.4336
1.12665	-27.4335
1.12682	-27.433
1.12699	-27.432
1.12717	-27.4307
1.12734	-27.4291
1.12751	-27.428
1.12768	-27.4272
1.12786	-27.4269
1.12803	-27.4264
1.1282	-27.4253
1.12837	-27.4243
1.12855	-27.4236
1.12872	-27.4166
1.12889	-27.4144
1.12906	-27.4127
1.12924	-27.4113
1.12941	-27.41
1.12958	-27.4088
1.12976	-27.4075
1.12993	-27.4066
1.1301	-27.4058
1.13027	-27.4057
1.13044	-27.4056
1.13062	-27.4047
1.13079	-27.404
1.13096	-27.4034
1.13114	-27.4027
1.13131	-27.4019
1.13148	-27.4013
1.13165	-27.4003
1.13183	-27.3943
1.132	-27.3905
1.13217	-27.3896
1.13234	-27.3882
1.13252	-27.3884
1.13269	-27.388
1.13286	-27.3873
1.13303	-27.3863
1.13321	-27.3856
1.13338	-27.3857
1.13355	-27.3854
1.13372	-27.3847
1.1339	-27.3838
1.13407	-27.3827
1.13424	-27.3814
1.13441	-27.3801
1.13459	-27.3792
1.13476	-27.3777
1.13493	-27.3741
1.13511	-27.3675
1.13528	-27.3671
1.13545	-27.3672
1.13562	-27.3666
1.1358	-27.3655
1.13597	-27.3648
1.13614	-27.3644
1.13631	-27.3642
1.13648	-27.364
1.13666	-27.3627
1.13683	-27.3612
1.137	-27.3611
1.13718	-27.3608
1.13735	-27.3599
1.13752	-27.3589
1.13769	-27.3578
1.13787	-27.3563
1.13804	-27.3529
1.13821	-27.345
1.13838	-27.3429
1.13856	-27.3414
1.13873	-27.3402
1.1389	-27.3384
1.13907	-27.3375
1.13925	-27.3368
1.13942	-27.3358
1.13959	-27.335
1.13976	-27.335
1.13994	-27.3348
1.14011	-27.3342
1.14028	-27.3333
1.14045	-27.332
1.14063	-27.3312
1.1408	-27.3303
1.14097	-27.3287
1.14114	-27.3267
1.14132	-27.3127
1.14149	-27.3102
1.14166	-27.3082
1.14183	-27.3067
1.14201	-27.3054
1.14218	-27.3044
1.14235	-27.3033
1.14253	-27.3022
1.1427	-27.3012
1.14287	-27.3002
1.14304	-27.2991
1.14322	-27.298
1.14339	-27.297
1.14356	-27.296
1.14373	-27.2948
1.14391	-27.2936
1.14408	-27.2927
1.14425	-27.2911
1.14442	-27.2763
1.1446	-27.2696
1.14477	-27.2667
1.14494	-27.2645
1.14511	-27.2622
1.14529	-27.2607
1.14546	-27.2593
1.14563	-27.258
1.1458	-27.2565
1.14598	-27.2551
1.14615	-27.2539
1.14632	-27.2527
1.14649	-27.2511
1.14667	-27.2494
1.14684	-27.2473
1.14701	-27.2451
1.14718	-27.2427
1.14736	-27.2403
1.14753	-27.2342
1.1477	-27.218
1.14787	-27.2138
1.14805	-27.2101
1.14822	-27.2072
1.14839	-27.2052
1.14857	-27.2035
1.14874	-27.2017
1.14891	-27.1997
1.14908	-27.1978
1.14925	-27.1962
1.14943	-27.1947
1.1496	-27.1934
1.14977	-27.192
1.14994	-27.1905
1.15012	-27.1886
1.15029	-27.1866
1.15046	-27.1841
1.15064	-27.1808
1.15081	-27.156
1.15098	-27.1511
1.15115	-27.147
1.15133	-27.1436
1.1515	-27.1408
1.15167	-27.1376
1.15184	-27.1347
1.15202	-27.1321
1.15219	-27.1296
1.15236	-27.1271
1.15253	-27.1247
1.15271	-27.1224
1.15288	-27.1199
1.15305	-27.1173
1.15322	-27.1153
1.1534	-27.1127
1.15357	-27.1095
1.15374	-27.1066
1.15391	-27.1037
1.15409	-27.0822
1.15426	-27.0727
1.15443	-27.0675
1.1546	-27.0635
1.15478	-27.0603
1.15495	-27.0579
1.15512	-27.0553
1.15529	-27.0526
1.15547	-27.0503
1.15564	-27.048
1.15581	-27.0454
1.15599	-27.0426
1.15616	-27.0394
1.15633	-27.0362
1.1565	-27.0327
1.15667	-27.0287
1.15685	-27.0247
1.15702	-27.0213
1.15719	-27.0162
1.15736	-26.9796
1.15754	-26.9694
1.15771	-26.9633
1.15788	-26.9585
1.15806	-26.9543
1.15823	-26.9507
1.1584	-26.9474
1.15857	-26.9442
1.15875	-26.941
1.15892	-26.9378
1.15909	-26.9339
1.15926	-26.93
1.15944	-26.9265
1.15961	-26.9226
1.15978	-26.9181
1.15995	-26.9141
1.16013	-26.91
1.1603	-26.9048
1.16047	-26.8809
1.16064	-26.8512
1.16082	-26.8427
1.16099	-26.8362
1.16116	-26.8303
1.16133	-26.8248
1.16151	-26.8197
1.16168	-26.8148
1.16185	-26.81
1.16203	-26.8053
1.1622	-26.8007
1.16237	-26.7962
1.16254	-26.7917
1.16271	-26.7874
1.16289	-26.7832
1.16306	-26.7794
1.16323	-26.7745
1.16341	-26.7686
1.16358	-26.7622
1.16375	-26.7111
1.16392	-26.6973
1.1641	-26.689
1.16427	-26.6826
1.16444	-26.677
1.16461	-26.672
1.16479	-26.6666
1.16496	-26.6613
1.16513	-26.6567
1.1653	-26.652
1.16548	-26.6471
1.16565	-26.642
1.16582	-26.6366
1.16599	-26.631
1.16617	-26.6253
1.16634	-26.6189
1.16651	-26.6117
1.16668	-26.6037
1.16686	-26.5548
1.16703	-26.5278
1.1672	-26.5162
1.16737	-26.5082
1.16755	-26.5018
1.16772	-26.4955
1.16789	-26.489
1.16806	-26.4832
1.16824	-26.4775
1.16841	-26.4722
1.16858	-26.4668
1.16875	-26.4611
1.16893	-26.4551
1.1691	-26.4488
1.16927	-26.4423
1.16945	-26.4357
1.16962	-26.4279
1.16979	-26.4197
1.16996	-26.4001
1.17013	-26.3411
1.17031	-26.3274
1.17048	-26.3172
1.17065	-26.3083
1.17083	-26.3001
1.171	-26.2923
1.17117	-26.2849
1.17134	-26.278
1.17152	-26.2713
1.17169	-26.2648
1.17186	-26.2585
1.17203	-26.2515
1.17221	-26.2444
1.17238	-26.2364
1.17255	-26.2284
1.17272	-26.2204
1.1729	-26.2105
1.17307	-26.1993
1.17324	-26.1225
1.17341	-26.0983
1.17359	-26.086
1.17376	-26.0755
1.17393	-26.0672
1.1741	-26.059
1.17428	-26.0511
1.17445	-26.0441
1.17462	-26.0369
1.17479	-26.0291
1.17497	-26.0215
1.17514	-26.0142
1.17531	-26.0066
1.17548	-25.9986
1.17566	-25.9897
1.17583	-25.9803
1.176	-25.9705
1.17617	-25.9592
1.17635	-25.9212
1.17652	-25.8509
1.17669	-25.8335
1.17687	-25.8201
1.17704	-25.8087
1.17721	-25.7993
1.17738	-25.7905
1.17755	-25.7819
1.17773	-25.7733
1.1779	-25.7648
1.17807	-25.7568
1.17825	-25.7487
1.17842	-25.7402
1.17859	-25.7318
1.17876	-25.7234
1.17894	-25.7143
1.17911	-25.7045
1.17928	-25.6927
1.17945	-25.6783
1.17963	-25.5773
1.1798	-25.5541
1.17997	-25.5387
1.18014	-25.5264
1.18032	-25.5154
1.18049	-25.5054
1.18066	-25.4958
1.18083	-25.4868
1.18101	-25.4782
1.18118	-25.4697
1.18135	-25.4609
1.18152	-25.452
1.1817	-25.4429
1.18187	-25.4334
1.18204	-25.4224
1.18222	-25.4109
1.18239	-25.3987
1.18256	-25.3853
1.18273	-25.2874
1.18291	-25.2514
1.18308	-25.2328
1.18325	-25.2186
1.18342	-25.2062
1.18359	-25.195
1.18377	-25.185
1.18394	-25.1751
1.18411	-25.1653
1.18429	-25.1556
1.18446	-25.146
1.18463	-25.1364
1.1848	-25.1269
1.18498	-25.1166
1.18515	-25.1058
1.18532	-25.0936
1.18549	-25.0807
1.18567	-25.0663
1.18584	-24.97
1.18601	-24.925
1.18618	-24.9023
1.18636	-24.8863
1.18653	-24.8734
1.1867	-24.8612
1.18687	-24.8492
1.18705	-24.8379
1.18722	-24.8268
1.18739	-24.8166
1.18756	-24.8064
1.18774	-24.7958
1.18791	-24.7851
1.18808	-24.7741
1.18825	-24.7623
1.18843	-24.7499
1.1886	-24.7364
1.18877	-24.7212
1.18894	-24.6711
1.18912	-24.5704
1.18929	-24.5459
1.18946	-24.5277
1.18963	-24.513
1.18981	-24.5009
1.18998	-24.4892
1.19015	-24.478
1.19033	-24.467
1.1905	-24.4563
1.19067	-24.4459
1.19084	-24.4356
1.19101	-24.4245
1.19119	-24.413
1.19136	-24.4004
1.19153	-24.3878
1.19171	-24.3753
1.19188	-24.361
1.19205	-24.3214
1.19222	-24.2116
1.1924	-24.1831
1.19257	-24.1642
1.19274	-24.1493
1.19291	-24.1355
1.19309	-24.1228
1.19326	-24.1108
1.19343	-24.0996
1.1936	-24.0883
1.19378	-24.077
1.19395	-24.0655
1.19412	-24.0534
1.19429	-24.0411
1.19447	-24.0286
1.19464	-24.0153
1.19481	-24.0013
1.19498	-23.9861
1.19516	-23.9695
1.19533	-23.8556
1.1955	-23.8101
1.19568	-23.7867
1.19585	-23.7695
1.19602	-23.7547
1.19619	-23.7414
1.19636	-23.7291
1.19654	-23.7172
1.19671	-23.7061
1.19688	-23.695
1.19705	-23.6839
1.19723	-23.6729
1.1974	-23.662
1.19757	-23.65
1.19775	-23.6367
1.19792	-23.6234
1.19809	-23.6092
1.19826	-23.593
1.19844	-23.5743
1.19861	-23.4357
1.19878	-23.4091
1.19895	-23.3915
1.19913	-23.3765
1.1993	-23.3626
1.19947	-23.3498
1.19964	-23.3376
1.19982	-23.3258
1.19999	-23.3146
1.20016	-23.3036
1.20033	-23.2932
1.20051	-23.2828
1.20068	-23.271
1.20085	-23.2592
1.20102	-23.2472
1.2012	-23.2341
1.20137	-23.2196
1.20154	-23.1924
1.20172	-23.0738
1.20189	-23.0457
1.20206	-23.0283
1.20223	-23.0144
1.2024	-23.0018
1.20258	-22.99
1.20275	-22.9786
1.20292	-22.9674
1.2031	-22.9564
1.20327	-22.9456
1.20344	-22.9351
1.20361	-22.9247
1.20379	-22.9145
1.20396	-22.9042
1.20413	-22.8937
1.2043	-22.8815
1.20448	-22.8678
1.20465	-22.8518
1.20482	-22.7478
1.20499	-22.7125
1.20517	-22.6933
1.20534	-22.679
1.20551	-22.6674
1.20568	-22.6567
1.20586	-22.6466
1.20603	-22.6369
1.2062	-22.6274
1.20637	-22.619
1.20655	-22.6106
1.20672	-22.6013
1.20689	-22.5921
1.20706	-22.5836
1.20724	-22.5748
1.20741	-22.5657
1.20758	-22.556
1.20775	-22.5459
1.20793	-22.5348
1.2081	-22.5224
1.20827	-22.5081
1.20844	-22.4904
1.20862	-22.4652
1.20879	-22.4268
1.20896	-22.3914
1.20914	-22.3688
1.20931	-22.3517
1.20948	-22.3377
1.20965	-22.3253
1.20982	-22.3141
1.21	-22.3042
1.21017	-22.2949
1.21034	-22.2857
1.21052	-22.2763
1.21069	-22.2669
1.21086	-22.2573
1.21103	-22.2475
1.21121	-22.2381
1.21138	-22.2283
1.21155	-22.2179
1.21172	-22.2066
1.2119	-22.1937
1.21207	-22.1787
1.21224	-22.1619
1.21241	-22.1423
1.21259	-22.1219
1.21276	-22.1039
1.21293	-22.089
1.2131	-22.0762
1.21328	-22.065
1.21345	-22.0553
1.21362	-22.0464
1.21379	-22.0376
1.21397	-22.0287
1.21414	-22.0206
1.21431	-22.0129
1.21448	-22.0055
1.21466	-21.9986
1.21483	-21.9904
1.215	-21.982
1.21517	-21.9735
1.21535	-21.9648
1.21552	-21.9554
1.21569	-21.9455
1.21586	-21.9353
1.21604	-21.9255
1.21621	-21.9155
1.21638	-21.9044
1.21656	-21.8954
1.21673	-21.8864
1.2169	-21.8794
1.21707	-21.8722
1.21724	-21.8652
1.21742	-21.8591
1.21759	-21.8535
1.21776	-21.8477
1.21794	-21.8416
1.21811	-21.8368
1.21828	-21.8319
1.21845	-21.8273
1.21863	-21.8224
1.2188	-21.8174
1.21897	-21.8116
1.21914	-21.8057
1.21932	-21.8009
1.21949	-21.7965
1.21966	-21.7929
1.21983	-21.7884
1.22001	-21.7834
1.22018	-21.7782
1.22035	-21.7743
1.22052	-21.7703
1.2207	-21.7674
1.22087	-21.7647
1.22104	-21.7621
1.22121	-21.76
1.22139	-21.7582
1.22156	-21.7571
1.22173	-21.7558
1.22191	-21.7545
1.22208	-21.7533
1.22225	-21.7523
1.22242	-21.7506
1.2226	-21.7489
1.22277	-21.7481
1.22294	-21.7474
1.22311	-21.747
1.22328	-21.7467
1.22346	-21.7472
1.22363	-21.7479
1.2238	-21.7483
1.22398	-21.7493
1.22415	-21.7492
1.22432	-21.7497
1.22449	-21.7498
1.22467	-21.7496
1.22484	-21.7509
1.22501	-21.7523
1.22518	-21.7536
1.22536	-21.7553
1.22553	-21.7563
1.2257	-21.7569
1.22587	-21.7585
1.22605	-21.761
1.22622	-21.7635
1.22639	-21.7661
1.22656	-21.7689
1.22674	-21.7713
1.22691	-21.7732
1.22708	-21.7751
1.22725	-21.7777
1.22743	-21.7811
1.2276	-21.7853
1.22777	-21.7886
1.22794	-21.7915
1.22812	-21.7949
1.22829	-21.7977
1.22846	-21.8008
1.22863	-21.8047
1.22881	-21.8095
1.22898	-21.814
1.22915	-21.8183
1.22933	-21.8227
1.2295	-21.827
1.22967	-21.8315
1.22984	-21.8362
1.23002	-21.841
1.23019	-21.8459
1.23036	-21.8511
1.23053	-21.8566
1.2307	-21.8622
1.23088	-21.8675
1.23105	-21.8727
1.23122	-21.8783
1.2314	-21.884
1.23157	-21.8898
1.23174	-21.8957
1.23191	-21.9013
1.23209	-21.906
1.23226	-21.9112
1.23243	-21.917
1.2326	-21.9228
1.23278	-21.9282
1.23295	-21.9342
1.23312	-21.9405
1.23329	-21.947
1.23347	-21.9533
1.23364	-21.9591
1.23381	-21.9654
1.23398	-21.9718
1.23416	-21.9784
1.23433	-21.986
1.2345	-21.9922
1.23467	-21.9989
1.23485	-22.0055
1.23502	-22.0124
1.23519	-22.0187
1.23536	-22.0256
1.23554	-22.0331
1.23571	-22.041
1.23588	-22.0482
1.23605	-22.0558
1.23623	-22.0626
1.2364	-22.0699
1.23657	-22.0771
1.23674	-22.0842
1.23692	-22.0916
1.23709	-22.1001
1.23726	-22.1075
1.23744	-22.116
1.23761	-22.1228
1.23778	-22.1311
1.23795	-22.1387
1.23813	-22.1462
1.2383	-22.1533
1.23847	-22.1603
1.23864	-22.1671
1.23882	-22.1732
1.23899	-22.1805
1.23916	-22.188
1.23933	-22.1952
1.23951	-22.2028
1.23968	-22.2112
1.23985	-22.2199
1.24002	-22.2286
1.2402	-22.2364
1.24037	-22.2446
1.24054	-22.2523
1.24071	-22.2606
1.24089	-22.2682
1.24106	-22.2768
1.24123	-22.2843
1.2414	-22.2922
1.24158	-22.3008
1.24175	-22.3083
1.24192	-22.3166
1.24209	-22.3245
1.24227	-22.3326
1.24244	-22.3408
1.24261	-22.3481
1.24279	-22.3565
1.24296	-22.3643
1.24313	-22.3724
1.2433	-22.3808
1.24348	-22.389
1.24365	-22.3963
1.24382	-22.4046
1.24399	-22.4121
1.24416	-22.4191
1.24434	-22.4268
1.24451	-22.4348
1.24468	-22.442
1.24486	-22.4495
1.24503	-22.4572
1.2452	-22.4649
1.24537	-22.4729
1.24555	-22.4805
1.24572	-22.4876
1.24589	-22.4948
1.24606	-22.5027
1.24624	-22.5105
1.24641	-22.5183
1.24658	-22.5259
1.24675	-22.5332
1.24693	-22.5413
1.2471	-22.5497
1.24727	-22.5574
1.24744	-22.5657
1.24762	-22.5739
1.24779	-22.5811
1.24796	-22.5889
1.24813	-22.5967
1.24831	-22.6031
1.24848	-22.6093
1.24865	-22.6162
1.24882	-22.6237
1.249	-22.631
1.24917	-22.6387
1.24934	-22.6461
1.24951	-22.6529
1.24969	-22.66
1.24986	-22.667
1.25003	-22.674
1.25021	-22.6804
1.25038	-22.6874
1.25055	-22.6944
1.25072	-22.7015
1.2509	-22.7084
1.25107	-22.7153
1.25124	-22.7228
1.25141	-22.7304
1.25158	-22.7372
1.25176	-22.7447
1.25193	-22.7516
1.2521	-22.7578
1.25228	-22.7648
1.25245	-22.7721
1.25262	-22.778
1.25279	-22.7854
1.25297	-22.7931
1.25314	-22.7992
1.25331	-22.8063
1.25348	-22.8139
1.25366	-22.8217
1.25383	-22.8287
1.254	-22.8355
1.25417	-22.8415
1.25435	-22.8482
1.25452	-22.8556
1.25469	-22.8616
1.25486	-22.8673
1.25504	-22.8734
1.25521	-22.8795
1.25538	-22.8858
1.25555	-22.8926
1.25573	-22.8979
1.2559	-22.9042
1.25607	-22.9111
1.25625	-22.9171
1.25642	-22.9244
1.25659	-22.9303
1.25676	-22.9359
1.25693	-22.9424
1.25711	-22.9487
1.25728	-22.9545
1.25745	-22.9602
1.25762	-22.966
1.2578	-22.9714
1.25797	-22.9765
1.25814	-22.9818
1.25832	-22.9879
1.25849	-22.994
1.25866	-22.9993
1.25883	-23.005
1.25901	-23.011
1.25918	-23.0163
1.25935	-23.0219
1.25952	-23.0274
1.2597	-23.0325
1.25987	-23.0376
1.26004	-23.0426
1.26021	-23.0477
1.26039	-23.0525
1.26056	-23.0575
1.26073	-23.0622
1.2609	-23.0659
1.26108	-23.0707
1.26125	-23.0747
1.26142	-23.0787
1.26159	-23.0827
1.26177	-23.0864
1.26194	-23.0903
1.26211	-23.0949
1.26229	-23.0993
1.26246	-23.1035
1.26263	-23.1076
1.2628	-23.1115
1.26297	-23.1179
1.26315	-23.1244
1.26332	-23.1297
1.26349	-23.1351
1.26367	-23.1404
1.26384	-23.1456
1.26401	-23.15
1.26418	-23.1541
1.26435	-23.1582
1.26453	-23.1624
1.2647	-23.1657
1.26487	-23.1685
1.26505	-23.1714
1.26522	-23.1745
1.26539	-23.1764
1.26556	-23.1799
1.26574	-23.1838
1.26591	-23.1879
1.26608	-23.1924
1.26625	-23.1975
1.26643	-23.2015
1.2666	-23.2058
1.26677	-23.2096
1.26694	-23.2136
1.26712	-23.2179
1.26729	-23.2221
1.26746	-23.2262
1.26763	-23.2297
1.26781	-23.2328
1.26798	-23.2366
1.26815	-23.2398
1.26832	-23.2426
1.2685	-23.2459
1.26867	-23.249
1.26884	-23.2519
1.26901	-23.2549
1.26919	-23.2573
1.26936	-23.2599
1.26953	-23.2635
1.26971	-23.2674
1.26988	-23.2703
1.27005	-23.2732
1.27022	-23.2762
1.27039	-23.2803
1.27057	-23.2838
1.27074	-23.2863
1.27091	-23.2894
1.27109	-23.2923
1.27126	-23.2958
1.27143	-23.2989
1.2716	-23.3004
1.27178	-23.3024
1.27195	-23.3046
1.27212	-23.3078
1.27229	-23.3098
1.27247	-23.3114
1.27264	-23.3131
1.27281	-23.3157
1.27298	-23.3183
1.27316	-23.3199
1.27333	-23.3218
1.2735	-23.3247
1.27367	-23.3273
1.27385	-23.3299
1.27402	-23.3317
1.27419	-23.3343
1.27436	-23.3354
1.27454	-23.3377
1.27471	-23.3396
1.27488	-23.3407
1.27505	-23.3422
1.27523	-23.3438
1.2754	-23.3458
1.27557	-23.3478
1.27574	-23.3487
1.27592	-23.3492
1.27609	-23.3501
1.27626	-23.3518
1.27643	-23.3535
1.27661	-23.3547
1.27678	-23.3556
1.27695	-23.3575
1.27713	-23.3591
1.2773	-23.3603
1.27747	-23.3624
1.27764	-23.3634
1.27781	-23.3654
1.27799	-23.3654
1.27816	-23.3658
1.27833	-23.3664
1.27851	-23.3676
1.27868	-23.3687
1.27885	-23.3705
1.27902	-23.3707
1.2792	-23.3717
1.27937	-23.3722
1.27954	-23.3725
1.27971	-23.3737
1.27989	-23.3734
1.28006	-23.374
1.28023	-23.3748
1.2804	-23.3762
1.28058	-23.377
1.28075	-23.3769
1.28092	-23.3776
1.28109	-23.3786
1.28127	-23.3783
1.28144	-23.3779
1.28161	-23.3776
1.28178	-23.3776
1.28196	-23.3784
1.28213	-23.3788
1.2823	-23.3798
1.28248	-23.3795
1.28265	-23.3801
1.28282	-23.3796
1.28299	-23.3797
1.28316	-23.3793
1.28334	-23.3792
1.28351	-23.3787
1.28368	-23.379
1.28385	-23.3793
1.28403	-23.3788
1.2842	-23.3786
1.28437	-23.379
1.28455	-23.3798
1.28472	-23.3799
1.28489	-23.3792
1.28506	-23.3783
1.28524	-23.3779
1.28541	-23.3779
1.28558	-23.3768
1.28575	-23.3761
1.28593	-23.3755
1.2861	-23.3742
1.28627	-23.374
1.28644	-23.3728
1.28662	-23.3732
1.28679	-23.3721
1.28696	-23.3712
1.28713	-23.3703
1.28731	-23.3698
1.28748	-23.3688
1.28765	-23.3677
1.28782	-23.3665
1.288	-23.3657
1.28817	-23.3645
1.28834	-23.3629
1.28851	-23.3621
1.28869	-23.3612
1.28886	-23.3599
1.28903	-23.3578
1.2892	-23.3564
1.28938	-23.3548
1.28955	-23.3535
1.28972	-23.3518
1.2899	-23.3503
1.29007	-23.3496
1.29024	-23.3488
1.29041	-23.348
1.29059	-23.3464
1.29076	-23.3442
1.29093	-23.3426
1.2911	-23.3411
1.29127	-23.3396
1.29145	-23.3389
1.29162	-23.3377
1.29179	-23.3367
1.29197	-23.3352
1.29214	-23.334
1.29231	-23.3323
1.29248	-23.3305
1.29266	-23.3292
1.29283	-23.3276
1.293	-23.3252
1.29317	-23.3222
1.29335	-23.3196
1.29352	-23.3181
1.29369	-23.3167
1.29386	-23.3157
1.29404	-23.3139
1.29421	-23.3118
1.29438	-23.3102
1.29455	-23.3084
1.29473	-23.3062
1.2949	-23.3039
1.29507	-23.3015
1.29524	-23.2994
1.29542	-23.2979
1.29559	-23.2965
1.29576	-23.2943
1.29594	-23.2921
1.29611	-23.2897
1.29628	-23.2873
1.29645	-23.2851
1.29662	-23.283
1.2968	-23.281
1.29697	-23.2792
1.29714	-23.2773
1.29731	-23.2751
1.29749	-23.2724
1.29766	-23.2699
1.29783	-23.2681
1.29801	-23.2659
1.29818	-23.2636
1.29835	-23.2616
1.29852	-23.2599
1.2987	-23.2576
1.29887	-23.254
1.29904	-23.2513
1.29921	-23.249
1.29939	-23.2471
1.29956	-23.2446
1.29973	-23.2416
1.2999	-23.2393
1.30008	-23.2369
1.30025	-23.234
1.30042	-23.2313
1.30059	-23.2283
1.30077	-23.2254
1.30094	-23.2226
1.30111	-23.2197
1.30128	-23.2165
1.30146	-23.2141
1.30163	-23.2117
1.3018	-23.2097
1.30197	-23.2081
1.30215	-23.2053
1.30232	-23.2019
1.30249	-23.1983
1.30266	-23.195
1.30284	-23.1923
1.30301	-23.1896
1.30318	-23.1865
1.30336	-23.184
1.30353	-23.1812
1.3037	-23.1785
1.30387	-23.1757
1.30404	-23.1722
1.30422	-23.1681
1.30439	-23.1652
1.30456	-23.1619
1.30473	-23.1586
1.30491	-23.1548
1.30508	-23.1516
1.30525	-23.1489
1.30543	-23.1456
1.3056	-23.1423
1.30577	-23.1393
1.30594	-23.136
1.30612	-23.1343
1.30629	-23.1314
1.30646	-23.1277
1.30663	-23.1242
1.30681	-23.1207
1.30698	-23.1166
1.30715	-23.1131
1.30732	-23.1099
1.3075	-23.1069
1.30767	-23.1037
1.30784	-23.1
1.30801	-23.0967
1.30819	-23.0932
1.30836	-23.0902
1.30853	-23.0868
1.3087	-23.0832
1.30888	-23.0799
1.30905	-23.0763
1.30922	-23.073
1.30939	-23.0699
1.30957	-23.0666
1.30974	-23.0631
1.30991	-23.0596
1.31008	-23.0568
1.31026	-23.0533
1.31043	-23.0499
1.3106	-23.0456
1.31078	-23.0417
1.31095	-23.0383
1.31112	-23.0351
1.31129	-23.0316
1.31147	-23.0282
1.31164	-23.025
1.31181	-23.0214
1.31198	-23.0177
1.31216	-23.0149
1.31233	-23.0116
1.3125	-23.0083
1.31267	-23.0051
1.31285	-23.0022
1.31302	-22.9984
1.31319	-22.9953
1.31336	-22.9923
1.31354	-22.9893
1.31371	-22.987
1.31388	-22.9837
1.31405	-22.9805
1.31423	-22.977
1.3144	-22.9736
1.31457	-22.9711
1.31474	-22.9679
1.31492	-22.9643
1.31509	-22.9612
1.31526	-22.9586
1.31543	-22.9556
1.31561	-22.9526
1.31578	-22.9498
1.31595	-22.9471
1.31612	-22.9441
1.3163	-22.9407
1.31647	-22.9362
1.31664	-22.9322
1.31682	-22.9267
1.31699	-22.9225
1.31716	-22.9188
1.31733	-22.9158
1.3175	-22.9126
1.31768	-22.9096
1.31785	-22.9063
1.31802	-22.903
1.3182	-22.9002
1.31837	-22.8976
1.31854	-22.895
1.31871	-22.8932
1.31889	-22.8901
1.31906	-22.8867
1.31923	-22.8831
1.3194	-22.8801
1.31958	-22.8769
1.31975	-22.8733
1.31992	-22.8701
1.32009	-22.8659
1.32027	-22.8619
1.32044	-22.8578
1.32061	-22.855
1.32078	-22.8525
1.32096	-22.8487
1.32113	-22.8456
1.3213	-22.8431
1.32147	-22.8406
1.32165	-22.8376
1.32182	-22.8341
1.32199	-22.8311
1.32216	-22.827
1.32234	-22.8234
1.32251	-22.8203
1.32268	-22.8167
1.32285	-22.8137
1.32303	-22.8113
1.3232	-22.8089
1.32337	-22.8057
1.32354	-22.8022
1.32372	-22.7992
1.32389	-22.7963
1.32406	-22.7937
1.32424	-22.7904
1.32441	-22.7859
1.32458	-22.7813
1.32475	-22.7775
1.32492	-22.7748
1.3251	-22.7717
1.32527	-22.769
1.32544	-22.767
1.32562	-22.764
1.32579	-22.7608
1.32596	-22.7583
1.32613	-22.7551
1.32631	-22.7523
1.32648	-22.7493
1.32665	-22.7463
1.32682	-22.7434
1.327	-22.7401
1.32717	-22.7373
1.32734	-22.7337
1.32751	-22.7304
1.32769	-22.7279
1.32786	-22.725
1.32803	-22.7217
1.3282	-22.7192
1.32838	-22.7163
1.32855	-22.7138
1.32872	-22.7121
1.32889	-22.7101
1.32907	-22.7075
1.32924	-22.7051
1.32941	-22.7009
1.32959	-22.6979
1.32976	-22.6956
1.32993	-22.6925
1.3301	-22.689
1.33028	-22.6854
1.33045	-22.6833
1.33062	-22.6812
1.33079	-22.6791
1.33096	-22.677
1.33114	-22.6742
1.33131	-22.6715
1.33148	-22.6679
1.33166	-22.6647
1.33183	-22.6613
1.332	-22.659
1.33217	-22.6561
1.33235	-22.6538
1.33252	-22.651
1.33269	-22.6474
1.33286	-22.6444
1.33304	-22.6427
1.33321	-22.6407
1.33338	-22.6385
1.33355	-22.6358
1.33373	-22.633
1.3339	-22.6304
1.33407	-22.6275
1.33424	-22.6246
1.33442	-22.6226
1.33459	-22.6203
1.33476	-22.6171
1.33493	-22.6138
1.33511	-22.6112
1.33528	-22.609
1.33545	-22.6059
1.33562	-22.6029
1.3358	-22.5998
1.33597	-22.5976
1.33614	-22.5952
1.33631	-22.5923
1.33649	-22.5901
1.33666	-22.5883
1.33683	-22.5865
1.337	-22.5845
1.33718	-22.5816
1.33735	-22.578
1.33752	-22.5747
1.3377	-22.572
1.33787	-22.5688
1.33804	-22.5663
1.33821	-22.5646
1.33838	-22.5623
1.33856	-22.5599
1.33873	-22.5571
1.3389	-22.555
1.33908	-22.5524
1.33925	-22.5489
1.33942	-22.5456
1.33959	-22.5428
1.33977	-22.5401
1.33994	-22.5371
1.34011	-22.5349
1.34028	-22.5331
1.34046	-22.5306
1.34063	-22.5279
1.3408	-22.5255
1.34097	-22.5233
1.34115	-22.5208
1.34132	-22.5189
1.34149	-22.5179
1.34166	-22.5158
1.34184	-22.5131
1.34201	-22.5108
1.34218	-22.5084
1.34235	-22.506
1.34253	-22.5036
1.3427	-22.5017
1.34287	-22.5002
1.34305	-22.4976
1.34322	-22.4944
1.34339	-22.4921
1.34356	-22.4901
1.34373	-22.4878
1.34391	-22.4853
1.34408	-22.4831
1.34425	-22.4817
1.34442	-22.4796
[truncated: 9,594 more rows]

[truncated: 41 more sheets: Fig.2i, Fig.2j, Fig.2k-l, Fig.2m, Fig.2o, Fig.3b-c, Fig.3e-f, Fig.3h, Fig.3i, Fig.3j, Fig.5a, Fig.5b, Fig.5c, Fig.5d, Fig.5e, Fig.5g, Fig.6b, Fig.6c, Fig.6d, Fig.6e …]
